# Supplementary material for: High-Efficiency Polariton Organic Photodetectors via Trap-Assisted Photomultiplication
Source: Micromachines (Basel). 2025 Dec 1;16(12):1372. doi: 10.3390/mi16121372 (PMC12735027; doi:10.3390/mi16121372)
Supplement: Supplementary file 1 [file micromachines-16-01372-s001.zip]

Archive with 1 entries (1 files):
- micromachines-3989671-supplementary.pdf
